# Supplementary material for: CdSSe Nano-Flowers for Ultrasensitive Raman Detection of Antibiotics
Source: Molecules. 2023 Mar 27;28(7):2980. doi: 10.3390/molecules28072980 (PMC10096218; doi:10.3390/molecules28072980)
Supplement: Supplementary file 1 [file molecules-28-02980-s001.zip]

Archive with 1 entries (1 files):
- molecules-2277242-supplementary.pdf
